# Supplementary material for: Three new endemic species of Lepanthes (Orchidaceae, Pleurothallidinae) from the highlands of Ecuador
Source: PhytoKeys. 2021 Aug 9;180:111–32. doi: 10.3897/phytokeys.180.62671 (PMC8367935; doi:10.3897/phytokeys.180.62671)
Supplement: XML Treatment for Lepanthes oro-lojaensis [file phytokeys.180.62671-treatment1.xml]

<!DOCTYPE tp:taxon-treatment
  PUBLIC "-//TaxonX//DTD Taxonomic Treatment Publishing DTD v0 20100105//EN" "tax-treatment-NSO.dtd">
<tp:taxon-treatment xmlns:tp="http://www.plazi.org/taxpub"><tp:treatment-meta><kwd-group><label>Taxon classification</label><kwd><named-content xmlns:xlink="http://www.w3.org/1999/xlink" content-type="kingdom">Plantae</named-content></kwd><kwd><named-content xmlns:xlink="http://www.w3.org/1999/xlink" content-type="order">Asparagales</named-content></kwd><kwd><named-content xmlns:xlink="http://www.w3.org/1999/xlink" content-type="family">Orchidaceae</named-content></kwd></kwd-group><mixed-citation publication-type="journal"><person-group><name><surname>Suarez</surname><given-names>Francisco Tobar</given-names></name><name><surname>López</surname><given-names>María Fernanda</given-names></name><name><surname>Gavilanes</surname><given-names>María José</given-names></name><name><surname>Monteros</surname><given-names>Marco Federico</given-names></name><name><surname>García</surname><given-names>Tatiana Santander</given-names></name><name><surname>Graham</surname><given-names>Catherine Helen</given-names></name></person-group><article-title>Three new endemic species of <italic><tp:taxon-name><tp:taxon-name-part taxon-name-part-type="genus" reg="Lepanthes">Lepanthes</tp:taxon-name-part></tp:taxon-name></italic> (<tp:taxon-name><tp:taxon-name-part taxon-name-part-type="family">Orchidaceae</tp:taxon-name-part></tp:taxon-name>, <tp:taxon-name><tp:taxon-name-part taxon-name-part-type="subtribe">Pleurothallidinae</tp:taxon-name-part></tp:taxon-name>) from the highlands of Ecuador</article-title><source>PhytoKeys</source><day>09</day><month>8</month><year>2021</year><volume>180</volume><fpage>111</fpage><lpage>132</lpage><pub-id pub-id-type="doi">10.3897/phytokeys.180.62671</pub-id></mixed-citation></tp:treatment-meta><tp:nomenclature><tp:taxon-name>
            <object-id xmlns:xlink="http://www.w3.org/1999/xlink" content-type="arpha" xlink:type="simple">7CEB7F38-D3F8-5DED-B731-BD2E73EC1C01</object-id>
            <tp:taxon-name-part taxon-name-part-type="genus" reg="Lepanthes">Lepanthes</tp:taxon-name-part>
            <tp:taxon-name-part taxon-name-part-type="species" reg="oro-lojaensis">oro-lojaensis</tp:taxon-name-part>
            <object-id xmlns:xlink="http://www.w3.org/1999/xlink" content-type="ipni" xlink:type="simple">urn:lsid:ipni.org:names:77218876-1</object-id>
          </tp:taxon-name><tp:taxon-authority>Tobar &amp; M.F.Lopez</tp:taxon-authority><tp:taxon-status xmlns:xlink="http://www.w3.org/1999/xlink" xlink:type="simple">sp. nov.</tp:taxon-status><xref ref-type="fig" rid="F1">Figs 1</xref><xref ref-type="fig" rid="F2">, 2</xref><xref ref-type="fig" rid="F3">, 3a</xref></tp:nomenclature><tp:treatment-sec sec-type="diagnosis" id="SECID0EFLAC"><title>Diagnosis.</title><p>This species is similar to <italic><tp:taxon-name><tp:taxon-name-part taxon-name-part-type="genus" reg="Lepanthes">Lepanthes</tp:taxon-name-part><tp:taxon-name-part taxon-name-part-type="species" reg="jimburae">jimburae</tp:taxon-name-part></tp:taxon-name></italic> Luer &amp; Hirtz, but can be distinguished by the smaller plants that are less than 3 cm tall (vs. up to 4 cm tall); the shorter inflorescence that is less than 4 cm long (vs. inflorescence up to 10 cm long), the shorter dorsal sepal with a shorter sepaline tail (6.0 mm vs. 9.0 mm long), the apical lobe of the petals ovate and lower lobe triangular-oblong (vs. petals with subequal, obliquely triangular, acute lobes).</p><fig id="F1" position="float" orientation="portrait"><object-id xmlns:xlink="http://www.w3.org/1999/xlink" content-type="doi" xlink:type="simple">10.3897/phytokeys.180.62671.figure1</object-id><object-id xmlns:xlink="http://www.w3.org/1999/xlink" content-type="arpha" xlink:type="simple">3CB1E160-3C12-53FA-B18A-88FF395356AE</object-id><label>Figure 1.</label><caption><p><italic><tp:taxon-name><tp:taxon-name-part taxon-name-part-type="genus" reg="Lepanthes">Lepanthes</tp:taxon-name-part><tp:taxon-name-part taxon-name-part-type="species" reg="oro-lojaensis">oro-lojaensis</tp:taxon-name-part></tp:taxon-name></italic><bold>A</bold> habit <bold>B</bold> flower <bold>C</bold> dissected sepal and petals <bold>D</bold> anther dorsal and ventral view <bold>E</bold> polinarium <bold>F</bold> dorsal view of the spread-out lip with dorsal view of the column <bold>G</bold> dorsal view of the spread-out lip without the column <bold>H</bold> lateral view of the ovary, lip and column. Drawn by F. Tobar &amp; S.Tobar from the plant that served as type (<italic>Tobar et al 1648</italic>).</p></caption><graphic xmlns:xlink="http://www.w3.org/1999/xlink" xlink:href="phytokeys-180-111-g001.jpg" position="float" orientation="portrait" xlink:type="simple" id="oo_574517.jpg"><uri content-type="original_file" xlink:type="simple">https://binary.pensoft.net/fig/574517</uri></graphic></fig></tp:treatment-sec><tp:treatment-sec sec-type="material" id="SECID0EANAC"><title>Type.</title><p>Ecuador. El Oro, Zaruma, Salvias, near Cerro de Arcos, <named-content xmlns:xlink="http://www.w3.org/1999/xlink" content-type="dwc:verbatimCoordinates" xlink:type="simple"><named-content content-type="geo-json" specific-use="{&#34;type&#34;:&#34;Point&#34;,&#34;coordinates&#34;:[-79.478944,3.069633]}" id="NCID0EJNAC" xlink:type="simple">-3.06963333°N, -79.478944°W</named-content></named-content>, 3500 m, 28 Aug 2015, <italic>Tobar, Gálvez &amp; Obando 1648</italic> (<bold><italic>holotype</italic></bold>: QCNE; <bold><italic>isotype</italic></bold>: QCA).</p><fig id="F2" position="float" orientation="portrait"><object-id xmlns:xlink="http://www.w3.org/1999/xlink" content-type="doi" xlink:type="simple">10.3897/phytokeys.180.62671.figure2</object-id><object-id xmlns:xlink="http://www.w3.org/1999/xlink" content-type="arpha" xlink:type="simple">1429637D-1270-5BEB-A330-81AEE8EF48FA</object-id><label>Figure 2.</label><caption><p><italic><tp:taxon-name><tp:taxon-name-part taxon-name-part-type="genus" reg="Lepanthes">Lepanthes</tp:taxon-name-part><tp:taxon-name-part taxon-name-part-type="species" reg="oro-lojaensis">oro-lojaensis</tp:taxon-name-part></tp:taxon-name></italic><bold>A</bold> plant growing in its natural habitat <bold>B</bold> front view of the flower <bold>C</bold> detail of the lepanthiform sheat <bold>D</bold> detail of lip and petals <bold>E</bold> anther dorsal view <bold>F</bold> anther ventral view <bold>G</bold> polinarium. Photograph by F. Tobar from the plant that served as type (<italic>Tobar et al. 1648</italic>).</p></caption><graphic xmlns:xlink="http://www.w3.org/1999/xlink" xlink:href="phytokeys-180-111-g002.jpg" position="float" orientation="portrait" xlink:type="simple" id="oo_574518.jpg"><uri content-type="original_file" xlink:type="simple">https://binary.pensoft.net/fig/574518</uri></graphic></fig><p>Epiphytic, caespitose herbs up to 3 cm tall. Roots flexuous, cylindrical 0.7 mm in diameter. Rhizome inconspicuous. Ramicaul arcuate to pendulous, 0.9–1.9 × 0.1–0.3 cm long, with 3–4 internodes, covered entirely by light brown minutely puberulent lepanthiform sheaths with a minutely pubescent, acuminate ostium. Leaves dark-green suffused with purple, arcuate 1.0–1.3 × 0.4–0.6 cm, coriaceous, elliptic, subacute to obtuse, tridentate at the apex, base cuneate, contracted into a petiole 2–4 mm long. Inflorescence racemose, one per stem, longer than the leaf, 2.0–3.5 cm long, flexuous, producing 3–16 widely spaced, successively opening flowers; peduncle filiform, 1–3 mm long, surrounded at the base by a bract 1.5 mm long. Floral bracts sub-distichous, infundibuliform, longapiculate. Ovary 1.5 mm long, obpyramidal, slightly arcuate, irregularly keeled. Flowers ca. 12 × 4 mm; dorsal sepal red with a yellow margin, lateral sepals yellow suffused with red around the middle vein; petals with the upper lobe red and the lower one yellow, lip reddish with yellow tips, column reddish, with white and red anther. Dorsal sepal glabrous, slightly concave, ovate, ending in a decurved cauda, 3–veined, 6.0 × 2.7 mm including the cauda. Lateral sepals glabrous, with minutely denticulate margins, connate on their basal one-third, ovate, caudate, 2–veined, 5.0 × 2.0 mm. Petals, bilobate, microscopically pubescent; apical lobe ovate, rounded, lower lobe triangular-oblong, acute, ca. 3.5 × 0.9 mm. Lip bi-laminate, blades ovate, convex, subacute at the base and rounded at the apex, microscopically pubescent, covering most of the column, ca. 1.8 × 0.7 mm; the base of the lip fused to the ventral part of the column, the connectives shortly cuneate, the sinus narrowly oblong with very small, triangular, microscopically pubescent appendix. Column claviform, arcuate, markedly broaden above the middle, truncate at the apex, ca. 1.6 × 0.8 mm. Pollinarium with two ovoid pollinia, with a round, drop-like viscidium. Anther dorsal, deltate. Stigma ventral, horseshoe-shaped. Rostellum minute, apiculate. Capsule globose, 4 × 3 mm.</p><fig id="F3" position="float" orientation="portrait"><object-id xmlns:xlink="http://www.w3.org/1999/xlink" content-type="doi" xlink:type="simple">10.3897/phytokeys.180.62671.figure3</object-id><object-id xmlns:xlink="http://www.w3.org/1999/xlink" content-type="arpha" xlink:type="simple">4906A087-599E-52DF-A5F3-1B2A3B8F5734</object-id><label>Figure 3.</label><caption><p>Comparison with the most similar species to <italic><tp:taxon-name><tp:taxon-name-part taxon-name-part-type="genus" reg="Lepanthes">Lepanthes</tp:taxon-name-part><tp:taxon-name-part taxon-name-part-type="species" reg="oro-lojaensis">oro-lojaensis</tp:taxon-name-part></tp:taxon-name></italic> Tobar &amp; M.F.Lopez <bold>A</bold><italic><tp:taxon-name><tp:taxon-name-part taxon-name-part-type="genus" reg="Lepanthes">Lepanthes</tp:taxon-name-part><tp:taxon-name-part taxon-name-part-type="species" reg="oro-lojaensis">oro-lojaensis</tp:taxon-name-part></tp:taxon-name></italic><bold>B</bold><italic><tp:taxon-name><tp:taxon-name-part taxon-name-part-type="genus" reg="Lepanthes">Lepanthes</tp:taxon-name-part><tp:taxon-name-part taxon-name-part-type="species" reg="jimburae">jimburae</tp:taxon-name-part></tp:taxon-name></italic><bold>C</bold><italic><tp:taxon-name><tp:taxon-name-part taxon-name-part-type="genus" reg="Lepanthes">Lepanthes</tp:taxon-name-part><tp:taxon-name-part taxon-name-part-type="species" reg="corkyae">corkyae</tp:taxon-name-part></tp:taxon-name></italic><bold>D</bold><italic><tp:taxon-name><tp:taxon-name-part taxon-name-part-type="genus" reg="Lepanthes">Lepanthes</tp:taxon-name-part><tp:taxon-name-part taxon-name-part-type="species" reg="schizix">schizix</tp:taxon-name-part></tp:taxon-name></italic>. Photographs by F. Tobar.</p></caption><graphic xmlns:xlink="http://www.w3.org/1999/xlink" xlink:href="phytokeys-180-111-g003.jpg" position="float" orientation="portrait" xlink:type="simple" id="oo_574519.jpg"><uri content-type="original_file" xlink:type="simple">https://binary.pensoft.net/fig/574519</uri></graphic></fig></tp:treatment-sec><tp:treatment-sec sec-type="distribution" id="SECID0EMBAE"><title>Distribution and habitat.</title><p><italic><tp:taxon-name><tp:taxon-name-part taxon-name-part-type="genus" reg="Lepanthes">Lepanthes</tp:taxon-name-part><tp:taxon-name-part taxon-name-part-type="species" reg="oro-lojaensis">oro-lojaensis</tp:taxon-name-part></tp:taxon-name></italic> is known from a single locality on the border between El Oro and Loja provinces (Fig. <xref ref-type="fig" rid="F4">4</xref>). The species was collected in a small patch of scrubs, growing on <italic><tp:taxon-name><tp:taxon-name-part taxon-name-part-type="genus" reg="Berberis">Berberis</tp:taxon-name-part><tp:taxon-name-part taxon-name-part-type="species" reg="lutea">lutea</tp:taxon-name-part></tp:taxon-name></italic> Ruiz &amp; Pav. (Fig. <xref ref-type="fig" rid="F5">5</xref>), which is a representative species of the evergreen forest formation (BsSn01) according to <xref ref-type="bibr" rid="B16">Ministerio del Ambiente del Ecuador (2013)</xref>. This type of vegetation is found in sites protected from the wind and desiccation, such as glacial valleys, ravines or under large blocks of rock, which allow them to maintain a higher humidity than the surrounding vegetation and favors the presence of some epiphytes (<xref ref-type="bibr" rid="B19">Sierra et al. 1999</xref>).</p><fig id="F4" position="float" orientation="portrait"><object-id xmlns:xlink="http://www.w3.org/1999/xlink" content-type="doi" xlink:type="simple">10.3897/phytokeys.180.62671.figure4</object-id><object-id xmlns:xlink="http://www.w3.org/1999/xlink" content-type="arpha" xlink:type="simple">3013A0FD-E7CF-506E-8238-02E8E45BE09D</object-id><label>Figure 4.</label><caption><p>Geographical distribution of the three new species of <italic><tp:taxon-name><tp:taxon-name-part taxon-name-part-type="genus" reg="Lepanthes">Lepanthes</tp:taxon-name-part><tp:taxon-name-part taxon-name-part-type="species" reg="microprsartima">microprsartima</tp:taxon-name-part></tp:taxon-name></italic> Tobar &amp; M.J.Gavil. (black hexagon, three collections), <italic><tp:taxon-name><tp:taxon-name-part taxon-name-part-type="genus" reg="Lepanthes">Lepanthes</tp:taxon-name-part><tp:taxon-name-part taxon-name-part-type="species" reg="caranqui">caranqui</tp:taxon-name-part></tp:taxon-name></italic> Tobar &amp; Monteros (black triangle, two collections) and <italic><tp:taxon-name><tp:taxon-name-part taxon-name-part-type="genus" reg="Lepanthes">Lepanthes</tp:taxon-name-part><tp:taxon-name-part taxon-name-part-type="species" reg="oro-lojaensis">oro-lojaensis</tp:taxon-name-part></tp:taxon-name></italic> Tobar &amp; M.F.Lopez (black pentagon, one collection).</p></caption><graphic xmlns:xlink="http://www.w3.org/1999/xlink" xlink:href="phytokeys-180-111-g004.jpg" position="float" orientation="portrait" xlink:type="simple" id="oo_574520.jpg"><uri content-type="original_file" xlink:type="simple">https://binary.pensoft.net/fig/574520</uri></graphic></fig></tp:treatment-sec><tp:treatment-sec sec-type="phenology" id="SECID0EGEAE"><title>Phenology.</title><p>The species was collected in bloom in August and had inflorescences in different stages of development, which suggests that the flowering period may be much broader.</p></tp:treatment-sec><tp:treatment-sec sec-type="etymology" id="SECID0ELEAE"><title>Etymology.</title><p>The specific epithet refers to the provinces of El Oro and Loja, since this species was discovered at their border.</p><fig id="F5" position="float" orientation="portrait"><object-id xmlns:xlink="http://www.w3.org/1999/xlink" content-type="doi" xlink:type="simple">10.3897/phytokeys.180.62671.figure5</object-id><object-id xmlns:xlink="http://www.w3.org/1999/xlink" content-type="arpha" xlink:type="simple">39313215-F10C-5177-88CF-D3C3F3C08363</object-id><label>Figure 5.</label><caption><p>Landscape near to Cerro de Arcos, where <italic><tp:taxon-name><tp:taxon-name-part taxon-name-part-type="genus" reg="Lepanthes">Lepanthes</tp:taxon-name-part><tp:taxon-name-part taxon-name-part-type="species" reg="oro-lojaensis">oro-lojaensis</tp:taxon-name-part></tp:taxon-name></italic> was collected, in El Oro Province <bold>A</bold> natural vegetation remnants <bold>B</bold> areas where <italic><tp:taxon-name><tp:taxon-name-part taxon-name-part-type="genus" reg="Pinus">Pinus</tp:taxon-name-part></tp:taxon-name></italic> have been planted.</p></caption><graphic xmlns:xlink="http://www.w3.org/1999/xlink" xlink:href="phytokeys-180-111-g005.jpg" position="float" orientation="portrait" xlink:type="simple" id="oo_574521.jpg"><uri content-type="original_file" xlink:type="simple">https://binary.pensoft.net/fig/574521</uri></graphic></fig></tp:treatment-sec><tp:treatment-sec sec-type="Preliminary conservation status" id="SECID0ETFAE"><title>Preliminary conservation status.</title><p><italic><tp:taxon-name><tp:taxon-name-part taxon-name-part-type="genus" reg="Lepanthes">Lepanthes</tp:taxon-name-part><tp:taxon-name-part taxon-name-part-type="species" reg="oro-lojaensis">oro-lojaensis</tp:taxon-name-part></tp:taxon-name></italic>, is known only from the type location, and only two mature individuals were observed. After its discovery in 2015, two additional visits were conducted to explore surrounding areas but it was not possible to find more plants. However, it was evident that the original habitat is under strong pressure due to cattle ranching, the collection of remaining shrubs as firewood and a rapid transformation and fragmentation of the surrounding landscape due to fires and exotic species plantations such as <italic><tp:taxon-name><tp:taxon-name-part taxon-name-part-type="genus" reg="Pinus">Pinus</tp:taxon-name-part><tp:taxon-name-part taxon-name-part-type="species" reg="radiata">radiata</tp:taxon-name-part></tp:taxon-name></italic> D.Don (<xref ref-type="bibr" rid="B17">Penafiel et al. 2018</xref>). Therefore, its small population size, area of occupancy of four km<sup>2</sup>, as well as its habitat restriction and degradation of its unique location allow us to apply criteria B of the <xref ref-type="bibr" rid="B8">IUCN (2012)</xref> Red List. The species is preliminarily assessed as Critically Endangered (<abbrev xmlns:xlink="http://www.w3.org/1999/xlink" xlink:title="Critically Endangered" id="ABBRID0EZGAE" xlink:type="simple">CR</abbrev>) B2a+b(ii,iii,v) given that it is known from a single location where its area of occupancy, habitat quality, and number of mature individuals are probably declining.</p></tp:treatment-sec><tp:treatment-sec sec-type="discussion" id="SECID0E4GAE"><title>Discussion.</title><p>Morphologically, the most similar species is <italic><tp:taxon-name><tp:taxon-name-part taxon-name-part-type="genus" reg="Lepanthes">Lepanthes</tp:taxon-name-part><tp:taxon-name-part taxon-name-part-type="species" reg="jimburae">jimburae</tp:taxon-name-part></tp:taxon-name></italic> (Fig. <xref ref-type="fig" rid="F3">3b</xref>) from the southeastern slopes of the Ecuadorian Andes. From that species, <italic><tp:taxon-name><tp:taxon-name-part taxon-name-part-type="genus" reg="Lepanthes">L.</tp:taxon-name-part><tp:taxon-name-part taxon-name-part-type="species" reg="oro-lojaensis">oro-lojaensis</tp:taxon-name-part></tp:taxon-name></italic> differs in the smaller plants, the dorsal sepal attenuate into a shorter decurved cauda, the lateral sepals with minutely denticulate margins and petals with the upper lobe ovate, with rounded apex and lower lobe triangular-oblong. The new species is also similar to <italic><tp:taxon-name><tp:taxon-name-part taxon-name-part-type="genus" reg="Lepanthes">L.</tp:taxon-name-part><tp:taxon-name-part taxon-name-part-type="species" reg="corkyae">corkyae</tp:taxon-name-part></tp:taxon-name></italic> (Fig. <xref ref-type="fig" rid="F3">3c</xref>) and <italic><tp:taxon-name><tp:taxon-name-part taxon-name-part-type="genus" reg="Lepanthes">L.</tp:taxon-name-part><tp:taxon-name-part taxon-name-part-type="species" reg="schizix">schizix</tp:taxon-name-part></tp:taxon-name></italic> (Fig. <xref ref-type="fig" rid="F3">3d</xref>), both occurring on the western slopes of the northern Ecuador and from which it differs in the red to reddish with yellow dorsal sepals, yellow lateral sepals suffused with red around the mid-vein (vs. orange to red brown sepals in <italic><tp:taxon-name><tp:taxon-name-part taxon-name-part-type="genus" reg="Lepanthes">L.</tp:taxon-name-part><tp:taxon-name-part taxon-name-part-type="species" reg="corkyae">corkyae</tp:taxon-name-part></tp:taxon-name></italic> and purple flower in <italic>L <tp:taxon-name><tp:taxon-name-part taxon-name-part-type="genus" reg="Lepanthes"/><tp:taxon-name-part taxon-name-part-type="species" reg="schizix">schizix</tp:taxon-name-part></tp:taxon-name></italic>), lateral sepals in <italic><tp:taxon-name><tp:taxon-name-part taxon-name-part-type="genus" reg="Lepanthes">L.</tp:taxon-name-part><tp:taxon-name-part taxon-name-part-type="species" reg="oro-lojaensis">oro-lojaensis</tp:taxon-name-part></tp:taxon-name></italic> are minutely denticulate in the margin, are no denticulate in <italic><tp:taxon-name><tp:taxon-name-part taxon-name-part-type="genus" reg="Lepanthes">L.</tp:taxon-name-part><tp:taxon-name-part taxon-name-part-type="species" reg="corkyae">corkyae</tp:taxon-name-part></tp:taxon-name></italic> and minutely ciliate in <italic><tp:taxon-name><tp:taxon-name-part taxon-name-part-type="genus" reg="Lepanthes">L.</tp:taxon-name-part><tp:taxon-name-part taxon-name-part-type="species" reg="schizix">schizix</tp:taxon-name-part></tp:taxon-name></italic>. In Both <italic><tp:taxon-name><tp:taxon-name-part taxon-name-part-type="genus" reg="Lepanthes">L.</tp:taxon-name-part><tp:taxon-name-part taxon-name-part-type="species" reg="corkyae">corkyae</tp:taxon-name-part></tp:taxon-name></italic> and <italic><tp:taxon-name><tp:taxon-name-part taxon-name-part-type="genus" reg="Lepanthes">L.</tp:taxon-name-part><tp:taxon-name-part taxon-name-part-type="species" reg="schizix">schizix</tp:taxon-name-part></tp:taxon-name></italic> the lip blade are glabrous (vs. microscopically pubescent <italic><tp:taxon-name><tp:taxon-name-part taxon-name-part-type="genus" reg="Lepanthes">L.</tp:taxon-name-part><tp:taxon-name-part taxon-name-part-type="species" reg="oro-lojaensis">oro-lojaensis</tp:taxon-name-part></tp:taxon-name></italic>) and, lip blades are oblong in <italic><tp:taxon-name><tp:taxon-name-part taxon-name-part-type="genus" reg="Lepanthes">L.</tp:taxon-name-part><tp:taxon-name-part taxon-name-part-type="species" reg="corkyae">corkyae</tp:taxon-name-part></tp:taxon-name></italic> and <italic><tp:taxon-name><tp:taxon-name-part taxon-name-part-type="genus" reg="Lepanthes">L.</tp:taxon-name-part><tp:taxon-name-part taxon-name-part-type="species" reg="oro-lojaensis">oro-lojaensis</tp:taxon-name-part></tp:taxon-name></italic> and lunate in <italic><tp:taxon-name><tp:taxon-name-part taxon-name-part-type="genus" reg="Lepanthes">L.</tp:taxon-name-part><tp:taxon-name-part taxon-name-part-type="species" reg="schizix">schizix</tp:taxon-name-part></tp:taxon-name></italic>.</p></tp:treatment-sec><ref-list><ref id="B16"><mixed-citation xmlns:xlink="http://www.w3.org/1999/xlink" xlink:type="simple"><institution xlink:type="simple">Ministerio del Ambiente del Ecuador</institution> (<year>2013</year>) Sistema de Clasificación de los Ecosistemas del Ecuador Continental. Subsecretaría de Patrimonio Natural, 300 pp. <ext-link xlink:type="simple" ext-link-type="uri" xlink:href="https://www.ambiente.gob.ec/wp-content/uploads/downloads/2012/09/LEYENDA-ECOSISTEMAS_ECUADOR_2.pdf">https://www.ambiente.gob.ec/wp-content/uploads/downloads/2012/09/LEYENDA-ECOSISTEMAS_ECUADOR_2.pdf</ext-link> [accessesd 15.10. 2020]</mixed-citation></ref><ref id="B19"><mixed-citation xmlns:xlink="http://www.w3.org/1999/xlink" xlink:type="simple"><person-group><name name-style="western"><surname>Sierra</surname><given-names>R</given-names></name><name name-style="western"><surname>Cerón</surname><given-names>CE</given-names></name><name name-style="western"><surname>Palacios</surname><given-names>W</given-names></name><name name-style="western"><surname>Valencia</surname><given-names>R</given-names></name></person-group> (<year>1999</year>) <article-title>Criterios para la clasificación de la vegetación del Ecuador.</article-title> In: <person-group><name name-style="western"><surname>Sierra</surname><given-names>R</given-names></name></person-group> (<role>Ed.</role>) <issue-title>Propuesta preliminar de un sistema de clasificación de vegetación para el Ecuador continental.</issue-title><source>Proyecto INEFAN/GEF-BIRF y EcoCiencia</source>, <fpage>29</fpage>–<lpage>54</lpage>.</mixed-citation></ref><ref id="B17"><mixed-citation xmlns:xlink="http://www.w3.org/1999/xlink" xlink:type="simple"><person-group><name name-style="western"><surname>Penafiel</surname><given-names>M</given-names></name><name name-style="western"><surname>Fernandez-Fernadez</surname><given-names>D</given-names></name><name name-style="western"><surname>Freire</surname><given-names>E</given-names></name><name name-style="western"><surname>Tobar</surname><given-names>F</given-names></name><name name-style="western"><surname>Munoz-Yanez</surname><given-names>M</given-names></name></person-group> (<year>2018</year>) <article-title>Introducción.</article-title> In: <person-group><name name-style="western"><surname>Fernandez-Fernadez</surname><given-names>D</given-names></name><name name-style="western"><surname>Garzon-Santomaro</surname><given-names>C</given-names></name><name name-style="western"><surname>Munoz-Yanez</surname><given-names>M</given-names></name><name name-style="western"><surname>Gonzales</surname><given-names>D</given-names></name><name name-style="western"><surname>Mena-Jaen</surname><given-names>JL</given-names></name></person-group> (<role>Eds</role>) <issue-title>ORQUIDEAS Y BROMELIAS DE LA PROVINCIA DE EL ORO: Una guía de identificación para los principales géneros y especies del páramo al manglar.</issue-title><source>GADPEO-INABIO, Quito</source>, <fpage>27</fpage>–<lpage>46</lpage>.</mixed-citation></ref><ref id="B8"><mixed-citation xmlns:xlink="http://www.w3.org/1999/xlink" xlink:type="simple"><institution xlink:type="simple">IUCN</institution> (<year>2012</year>) IUCN red list categories and criteria: Version 3.1. Second edition. IUCN, Gland, Switzerland and Cambridge. <ext-link xlink:type="simple" ext-link-type="uri" xlink:href="https://portals.iucn.org/library/node/10315">https://portals.iucn.org/library/node/10315</ext-link> [accessesd 04.28.2021]</mixed-citation></ref></ref-list></tp:taxon-treatment>
