# Supplementary material for: Three new endemic species of Lepanthes (Orchidaceae, Pleurothallidinae) from the highlands of Ecuador
Source: PhytoKeys. 2021 Aug 9;180:111–32. doi: 10.3897/phytokeys.180.62671 (PMC8367935; doi:10.3897/phytokeys.180.62671)
Supplement: XML Treatment for Lepanthes caranqui [file phytokeys.180.62671-treatment3.xml]

<!DOCTYPE tp:taxon-treatment
  PUBLIC "-//TaxonX//DTD Taxonomic Treatment Publishing DTD v0 20100105//EN" "tax-treatment-NSO.dtd">
<tp:taxon-treatment xmlns:tp="http://www.plazi.org/taxpub"><tp:treatment-meta><kwd-group><label>Taxon classification</label><kwd><named-content xmlns:xlink="http://www.w3.org/1999/xlink" content-type="kingdom">Plantae</named-content></kwd><kwd><named-content xmlns:xlink="http://www.w3.org/1999/xlink" content-type="order">Asparagales</named-content></kwd><kwd><named-content xmlns:xlink="http://www.w3.org/1999/xlink" content-type="family">Orchidaceae</named-content></kwd></kwd-group><mixed-citation publication-type="journal"><person-group><name><surname>Suarez</surname><given-names>Francisco Tobar</given-names></name><name><surname>López</surname><given-names>María Fernanda</given-names></name><name><surname>Gavilanes</surname><given-names>María José</given-names></name><name><surname>Monteros</surname><given-names>Marco Federico</given-names></name><name><surname>García</surname><given-names>Tatiana Santander</given-names></name><name><surname>Graham</surname><given-names>Catherine Helen</given-names></name></person-group><article-title>Three new endemic species of <italic><tp:taxon-name><tp:taxon-name-part taxon-name-part-type="genus" reg="Lepanthes">Lepanthes</tp:taxon-name-part></tp:taxon-name></italic> (<tp:taxon-name><tp:taxon-name-part taxon-name-part-type="family">Orchidaceae</tp:taxon-name-part></tp:taxon-name>, <tp:taxon-name><tp:taxon-name-part taxon-name-part-type="subtribe">Pleurothallidinae</tp:taxon-name-part></tp:taxon-name>) from the highlands of Ecuador</article-title><source>PhytoKeys</source><day>09</day><month>8</month><year>2021</year><volume>180</volume><fpage>111</fpage><lpage>132</lpage><pub-id pub-id-type="doi">10.3897/phytokeys.180.62671</pub-id></mixed-citation></tp:treatment-meta><tp:nomenclature><label>3.</label><tp:taxon-name>
            <object-id xmlns:xlink="http://www.w3.org/1999/xlink" content-type="arpha" xlink:type="simple">4F788887-B990-5D22-86BE-6707B5992B2E</object-id>
            <tp:taxon-name-part taxon-name-part-type="genus" reg="Lepanthes">Lepanthes</tp:taxon-name-part>
            <tp:taxon-name-part taxon-name-part-type="species" reg="caranqui">caranqui</tp:taxon-name-part>
            <object-id xmlns:xlink="http://www.w3.org/1999/xlink" content-type="ipni" xlink:type="simple">urn:lsid:ipni.org:names:77218878-1</object-id>
          </tp:taxon-name><tp:taxon-authority>Tobar &amp; Monteros</tp:taxon-authority><tp:taxon-status xmlns:xlink="http://www.w3.org/1999/xlink" xlink:type="simple">sp. nov.</tp:taxon-status><xref ref-type="fig" rid="F10">Figs 10</xref><xref ref-type="fig" rid="F11">, 11</xref><xref ref-type="fig" rid="F12">, 12a</xref></tp:nomenclature><tp:treatment-sec sec-type="diagnosis" id="SECID0EH6AE"><title>Diagnosis.</title><p>Similar to <italic><tp:taxon-name><tp:taxon-name-part taxon-name-part-type="genus" reg="Lepanthes">Lepanthes</tp:taxon-name-part><tp:taxon-name-part taxon-name-part-type="species" reg="pachychila">pachychila</tp:taxon-name-part></tp:taxon-name></italic> Luer &amp; Hirtz, differing in the taller plants up to 40 cm long (vs. less than 20 cm tall), the petals with narrowly triangular-oblong lobes (vs. lobes triangular), the lip with the blades thin, ovate-oblong, the base rounded and apically acute (vs. lip blade thick, broadly ovate with basal and apically rounded ends) and appendix triangular in dorsal view, with two protuberances on the top and a minute tuft of hairs at the base (vs. minutely bilobulate appendix).</p></tp:treatment-sec><tp:treatment-sec sec-type="material" id="SECID0EY6AE"><title>Type.</title><p>Ecuador. Pichincha, Cayambe, Olmedo, El Chalpar, 5 km northwest of the San Marcos Lagoon, 3500 m, <named-content xmlns:xlink="http://www.w3.org/1999/xlink" content-type="dwc:verbatimCoordinates" xlink:type="simple"><named-content content-type="geo-json" specific-use="{&#34;type&#34;:&#34;Point&#34;,&#34;coordinates&#34;:[-78.002200,0.152110]}" id="NCID0ECAAG" xlink:type="simple">00.15211°N, -78.00220°W</named-content></named-content>, 20 Jul 2019, <italic>Tobar, Jaramillo, Correa &amp; Monteros 3348</italic> (<bold><italic>holotype</italic></bold> QCA, spirit; <bold><italic>isotypes</italic></bold> QCNE, HPUSECI).</p><p>Terrestrial, caespitose, prolific herbs up to 40 cm in height. Roots flexuous, cylindrical, deep pink. Ramicauls arcuate or pendulous, with 6–12 internodes, 4–22 × 0.2–0.8 cm long, covered completely by lepanthiform sheaths, these light brown, papillose, 0.5–2.5 cm long, the ostium microscopically muricate, acuminate. Leaves arcuate, slightly concave, 3.5–9.0 × 0.8–2.4 cm, blades ovate to oblong, light to dark green, long-attenuate, tridenticulate apically, base cuneate, contracted into a petiole 1–3 mm long. Inflorescence 1.0–5.6 cm long, shorter than the leaves, racemose, densely flowered, one or six per stem, producing one or two successively opening flowers; peduncle filiform, 1.0–1.5 mm long, surrounded by a basal bract. Floral bracts 2 mm long, distichous, glabrous, apiculate. Ovary 3 mm long, obpyramidal, with 6 irregular keels. Flowers ca. 13 × 8 mm; sepals minutely denticulate, entirely light yellow; petals pubescent, yellow with proximal part of the upper lobe red to brown, lip minutely pubescent white with yellow, with the base and edges of the blades purple or brown, column pink and yellow, anther white with purple apex. Dorsal sepal 7.0 × 5.0 mm, broadly ovate, shortly acuminate, 3-veined. Lateral sepals 2-veined, 6.0 × 4.0 mm, connate at least on their proximal two-thirds, obliquely ovate with divergent, shortly acuminate apices. Petals 1-veined, ca. 4.5 × 1.5 mm, transversely bilobed, lobes subequal, narrowly triangular-oblong, rounded. Lip with blades ovate-oblong, microscopically pubescent, close to each other in their proximal part and divergent at their apices, not covering the column, base of the blades rounded, apical part acute, incurved, ciliate, ca. 2.0 × 1.6 mm; connective broadly cuneate, minutely pubescent, its body connate with the base of the column, sinus obtuse, with a small, rounded, pubescent appendix, which has two protuberances on the top and a minute tuft of hairs. Column claviform, straight, ca. 2.0 × 0.8 mm; clinandrium covering only the lower half of the anther. Anther dorsal, stigma ventral. Rostellum more or less oblong with the apex rounded, yellow. Capsule not seen.</p><fig id="F10" position="float" orientation="portrait"><object-id xmlns:xlink="http://www.w3.org/1999/xlink" content-type="doi" xlink:type="simple">10.3897/phytokeys.180.62671.figure10</object-id><object-id xmlns:xlink="http://www.w3.org/1999/xlink" content-type="arpha" xlink:type="simple">5A640FD2-6B9F-56E4-817E-F48406B86EEA</object-id><label>Figure 10.</label><caption><p><italic><tp:taxon-name><tp:taxon-name-part taxon-name-part-type="genus" reg="Lepanthes">Lepanthes</tp:taxon-name-part><tp:taxon-name-part taxon-name-part-type="species" reg="caranqui">caranqui</tp:taxon-name-part></tp:taxon-name></italic><bold>A</bold> habit <bold>B</bold> flower <bold>C</bold> dissected sepal and petals <bold>D</bold> dorsal view of the spread-out lip without the column <bold>E</bold> dorsal view of the column <bold>F</bold> lateral view of the ovary, and lip. Drawn by F. Tobar from the plant that served as type (<italic>Tobar et al. 3348</italic>).</p></caption><graphic xmlns:xlink="http://www.w3.org/1999/xlink" xlink:href="phytokeys-180-111-g010.jpg" position="float" orientation="portrait" xlink:type="simple" id="oo_574526.jpg"><uri content-type="original_file" xlink:type="simple">https://binary.pensoft.net/fig/574526</uri></graphic></fig></tp:treatment-sec><tp:treatment-sec sec-type="material" id="SECID0EWBAG"><title>Other specimens examined.</title><p><bold><italic>Paratypes</italic></bold> Ecuador. Imbabura, Ibarra, El Sagrario, forest near La Carbonería, 3732 m, <named-content xmlns:xlink="http://www.w3.org/1999/xlink" content-type="dwc:verbatimCoordinates" xlink:type="simple"><named-content content-type="geo-json" specific-use="{&#34;type&#34;:&#34;Point&#34;,&#34;coordinates&#34;:[-78.066891,0.310255]}" id="NCID0EECAG" xlink:type="simple">0.310255°N, -78.066891°W</named-content></named-content>, 15 May 2017, <italic>Tobar, Monge &amp; Obando 2498</italic> (HPUCESI, spirit).</p><fig id="F11" position="float" orientation="portrait"><object-id xmlns:xlink="http://www.w3.org/1999/xlink" content-type="doi" xlink:type="simple">10.3897/phytokeys.180.62671.figure11</object-id><object-id xmlns:xlink="http://www.w3.org/1999/xlink" content-type="arpha" xlink:type="simple">2F574ED7-F863-5F3D-9087-D13153FAECAE</object-id><label>Figure 11.</label><caption><p><italic><tp:taxon-name><tp:taxon-name-part taxon-name-part-type="genus" reg="Lepanthes">Lepanthes</tp:taxon-name-part><tp:taxon-name-part taxon-name-part-type="species" reg="caranqui">caranqui</tp:taxon-name-part></tp:taxon-name></italic><bold>A</bold> plant growing in its natural habitat <bold>B</bold> front view of the flower <bold>C</bold> lateral view of the lip showing the apêndix <bold>D</bold> detail of the lepanthiform sheat <bold>E</bold> roots detail. Photograph by F. Tobar from the plant that served as type (<italic>Tobar et al. 3348</italic>).</p></caption><graphic xmlns:xlink="http://www.w3.org/1999/xlink" xlink:href="phytokeys-180-111-g011.jpg" position="float" orientation="portrait" xlink:type="simple" id="oo_574527.jpg"><uri content-type="original_file" xlink:type="simple">https://binary.pensoft.net/fig/574527</uri></graphic></fig></tp:treatment-sec><tp:treatment-sec sec-type="distribution" id="SECID0EPDAG"><title>Distribution and ecology.</title><p>This species was collected in the buffer zone of the Cayambe-Coca National Park on the eastern Imbabura and Pichincha provinces (Fig. <xref ref-type="fig" rid="F4">4</xref>). The population from Imbabura (Fig. <xref ref-type="fig" rid="F13">13</xref>) grows in páramo (AsSn01) according to <xref ref-type="bibr" rid="B16">Ministerio del Ambiente del Ecuador (2013)</xref> as small groups or isolated individuals that grow on roadside embankments along with other members of <tp:taxon-name><tp:taxon-name-part taxon-name-part-type="subtribe">Pleurothallidinae</tp:taxon-name-part></tp:taxon-name> like <italic><tp:taxon-name><tp:taxon-name-part taxon-name-part-type="genus" reg="Draconanthes">Draconanthes</tp:taxon-name-part><tp:taxon-name-part taxon-name-part-type="species" reg="aberrans">aberrans</tp:taxon-name-part></tp:taxon-name></italic> (Schltr.) Luer, <italic><tp:taxon-name><tp:taxon-name-part taxon-name-part-type="genus" reg="Stelis">Stelis</tp:taxon-name-part><tp:taxon-name-part taxon-name-part-type="species" reg="pusilla">pusilla</tp:taxon-name-part></tp:taxon-name></italic>, <italic><tp:taxon-name><tp:taxon-name-part taxon-name-part-type="genus" reg="Stelis">S.</tp:taxon-name-part><tp:taxon-name-part taxon-name-part-type="species" reg="lamellata">lamellata</tp:taxon-name-part></tp:taxon-name></italic> Lindl., <italic><tp:taxon-name><tp:taxon-name-part taxon-name-part-type="genus" reg="Pleurothallis">Pleurothallis</tp:taxon-name-part><tp:taxon-name-part taxon-name-part-type="species" reg="bivalvis">bivalvis</tp:taxon-name-part></tp:taxon-name></italic> Lindl. and <italic><tp:taxon-name><tp:taxon-name-part taxon-name-part-type="genus" reg="Pleurothallis">P.</tp:taxon-name-part><tp:taxon-name-part taxon-name-part-type="species" reg="apopsis">apopsis</tp:taxon-name-part></tp:taxon-name></italic> Luer. The specimens collected in Pichincha grew in evergreen montane forest (BsAn01)(Fig. <xref ref-type="fig" rid="F13">13</xref>) according to <xref ref-type="bibr" rid="B16">Ministerio del Ambiente del Ecuador (2013)</xref>, and unlike the Imbabura population, the plants grow epiphytically at the base of the trunks or on the lower branches of the trees, where they also share their habitat with <italic><tp:taxon-name><tp:taxon-name-part taxon-name-part-type="genus" reg="Stelis">Stelis</tp:taxon-name-part><tp:taxon-name-part taxon-name-part-type="species" reg="pusilla">pusilla</tp:taxon-name-part></tp:taxon-name></italic>, <italic><tp:taxon-name><tp:taxon-name-part taxon-name-part-type="genus" reg="Stelis">S.</tp:taxon-name-part><tp:taxon-name-part taxon-name-part-type="species" reg="lamellata">lamellata</tp:taxon-name-part></tp:taxon-name></italic>, <italic><tp:taxon-name><tp:taxon-name-part taxon-name-part-type="genus" reg="Pleurothallis">Pleurothallis</tp:taxon-name-part><tp:taxon-name-part taxon-name-part-type="species" reg="bivalvis">bivalvis</tp:taxon-name-part></tp:taxon-name></italic> and <italic><tp:taxon-name><tp:taxon-name-part taxon-name-part-type="genus" reg="Pleurothallis">P.</tp:taxon-name-part><tp:taxon-name-part taxon-name-part-type="species" reg="apopsis">apopsis</tp:taxon-name-part></tp:taxon-name></italic>.</p></tp:treatment-sec><tp:treatment-sec sec-type="phenology" id="SECID0ERHAG"><title>Phenology.</title><p>The species has been found in flowers and with fruits at different stages of maturity from May to July, suggesting that reproduction takes place all year round.</p></tp:treatment-sec><tp:treatment-sec sec-type="etymology" id="SECID0EWHAG"><title>Etymology.</title><p>The specific epithet honors the Caranqui culture that historically occupied the same areas where this species is distributed.</p></tp:treatment-sec><tp:treatment-sec sec-type="Preliminary conservation status" id="SECID0E2HAG"><title>Preliminary conservation status.</title><p><italic><tp:taxon-name><tp:taxon-name-part taxon-name-part-type="genus" reg="Lepanthes">Lepanthes</tp:taxon-name-part><tp:taxon-name-part taxon-name-part-type="species" reg="caranqui">caranqui</tp:taxon-name-part></tp:taxon-name></italic> is known from two localities within an extent of occurrence of 575 km<sup>2</sup>. It inhabits both paramo and montane forest where it is more abundant, forming small colonies on tree trunks. Its habitat is not considered to be under pressure since it is located in the buffer zone of a protected area but a potential threat would be the advance of the agricultural frontier. However, it has been observed that this orchid can adapt to moderately disturbed areas and is able to colonize different types of vegetation. Considering the abundant number of mature individuals observed in the field we estimate an approximate number of 500 mature individual and giving that its area of occupancy, habitat quality and the number of mature individuals are not declining we suggest the Least Concern (<abbrev xmlns:xlink="http://www.w3.org/1999/xlink" xlink:title="Least Concern" id="ABBRID0EOIAG" xlink:type="simple">LC</abbrev>) category following the <xref ref-type="bibr" rid="B8">IUCN (2012)</xref> Red List Categories and Criteria.</p></tp:treatment-sec><tp:treatment-sec sec-type="discussion" id="SECID0EWIAG"><title>Discussion.</title><p><italic><tp:taxon-name><tp:taxon-name-part taxon-name-part-type="genus" reg="Lepanthes">Lepanthes</tp:taxon-name-part><tp:taxon-name-part taxon-name-part-type="species" reg="caranqui">caranqui</tp:taxon-name-part></tp:taxon-name></italic> is morphologically most similar to <italic><tp:taxon-name><tp:taxon-name-part taxon-name-part-type="genus" reg="Lepanthes">L.</tp:taxon-name-part><tp:taxon-name-part taxon-name-part-type="species" reg="pachychila">pachychila</tp:taxon-name-part></tp:taxon-name></italic> (Fig. <xref ref-type="fig" rid="F12">12b</xref>) from the southwest of Ecuador, it differs in having taller plants, petals narrowly triangular-oblong, the lip blade thick, broadly ovate with rounded ends, appendix triangular in the dorsal view, with two protuberances on the top and a minute tuft of hairs at the base. The new species also resembles <italic><tp:taxon-name><tp:taxon-name-part taxon-name-part-type="genus" reg="Lepanthes">L.</tp:taxon-name-part><tp:taxon-name-part taxon-name-part-type="species" reg="ballatrix">ballatrix</tp:taxon-name-part></tp:taxon-name></italic> (Fig. <xref ref-type="fig" rid="F12">12c</xref>) which is widespread in Ecuador and Colombia and <italic><tp:taxon-name><tp:taxon-name-part taxon-name-part-type="genus" reg="Lepanthes">L.</tp:taxon-name-part><tp:taxon-name-part taxon-name-part-type="species" reg="chrysina">chrysina</tp:taxon-name-part></tp:taxon-name></italic> (Fig. <xref ref-type="fig" rid="F12">12d</xref>) endemic from the southwest of Ecuador. Both species have a triangular, acute dorsal sepal (vs. broadly-ovate, narrowly acuminate). The petal lobes in <italic><tp:taxon-name><tp:taxon-name-part taxon-name-part-type="genus" reg="Lepanthes">L.</tp:taxon-name-part><tp:taxon-name-part taxon-name-part-type="species" reg="ballatrix">ballatrix</tp:taxon-name-part></tp:taxon-name></italic> are suborbicular to broadly elliptical, and in <italic><tp:taxon-name><tp:taxon-name-part taxon-name-part-type="genus" reg="Lepanthes">L.</tp:taxon-name-part><tp:taxon-name-part taxon-name-part-type="species" reg="chrysina">chrysina</tp:taxon-name-part></tp:taxon-name></italic> the upper lobe is oblong, obtuse and the lower obliquely triangular (vs. petals equal, narrowly triangular-oblong in <italic><tp:taxon-name><tp:taxon-name-part taxon-name-part-type="genus" reg="Lepanthes">L.</tp:taxon-name-part><tp:taxon-name-part taxon-name-part-type="species" reg="caranqui">caranqui</tp:taxon-name-part></tp:taxon-name></italic>), the lip blades is glabrous in <italic><tp:taxon-name><tp:taxon-name-part taxon-name-part-type="genus" reg="Lepanthes">L.</tp:taxon-name-part><tp:taxon-name-part taxon-name-part-type="species" reg="chrysina">chrysina</tp:taxon-name-part></tp:taxon-name></italic> and minutely pubescent in <italic><tp:taxon-name><tp:taxon-name-part taxon-name-part-type="genus" reg="Lepanthes">L.</tp:taxon-name-part><tp:taxon-name-part taxon-name-part-type="species" reg="ballatrix">ballatrix</tp:taxon-name-part></tp:taxon-name></italic> and <italic><tp:taxon-name><tp:taxon-name-part taxon-name-part-type="genus" reg="Lepanthes">L.</tp:taxon-name-part><tp:taxon-name-part taxon-name-part-type="species" reg="caranqui">caranqui</tp:taxon-name-part></tp:taxon-name></italic>, and are oblong lunate in <italic><tp:taxon-name><tp:taxon-name-part taxon-name-part-type="genus" reg="Lepanthes">L.</tp:taxon-name-part><tp:taxon-name-part taxon-name-part-type="species" reg="ballatrix">ballatrix</tp:taxon-name-part></tp:taxon-name></italic> and ovate-oblong in <italic><tp:taxon-name><tp:taxon-name-part taxon-name-part-type="genus" reg="Lepanthes">L.</tp:taxon-name-part><tp:taxon-name-part taxon-name-part-type="species" reg="chrysina">chrysina</tp:taxon-name-part></tp:taxon-name></italic> and <italic><tp:taxon-name><tp:taxon-name-part taxon-name-part-type="genus" reg="Lepanthes">L.</tp:taxon-name-part><tp:taxon-name-part taxon-name-part-type="species" reg="caranqui">caranqui</tp:taxon-name-part></tp:taxon-name></italic>. The appendix in <italic><tp:taxon-name><tp:taxon-name-part taxon-name-part-type="genus" reg="Lepanthes">L.</tp:taxon-name-part><tp:taxon-name-part taxon-name-part-type="species" reg="caranqui">caranqui</tp:taxon-name-part></tp:taxon-name></italic> is triangular pubescent with two protuberances on the top, and in <italic><tp:taxon-name><tp:taxon-name-part taxon-name-part-type="genus" reg="Lepanthes">L.</tp:taxon-name-part><tp:taxon-name-part taxon-name-part-type="species" reg="ballatrix">ballatrix</tp:taxon-name-part></tp:taxon-name></italic> is triangular, minutely pubescent, thickened at the end, with a pair of minute finger like process.</p><fig id="F12" position="float" orientation="portrait"><object-id xmlns:xlink="http://www.w3.org/1999/xlink" content-type="doi" xlink:type="simple">10.3897/phytokeys.180.62671.figure12</object-id><object-id xmlns:xlink="http://www.w3.org/1999/xlink" content-type="arpha" xlink:type="simple">1917BEBD-6F7D-5049-9E45-C8DC95381D5C</object-id><label>Figure 12.</label><caption><p>Comparison with the most similar species to <italic><tp:taxon-name><tp:taxon-name-part taxon-name-part-type="genus" reg="Lepanthes">Lepanthes</tp:taxon-name-part><tp:taxon-name-part taxon-name-part-type="species" reg="caranqui">caranqui</tp:taxon-name-part></tp:taxon-name></italic> Tobar &amp; Monteros <bold>A</bold><italic><tp:taxon-name><tp:taxon-name-part taxon-name-part-type="genus" reg="Lepanthes">Lepanthes</tp:taxon-name-part><tp:taxon-name-part taxon-name-part-type="species" reg="caranqui">caranqui</tp:taxon-name-part></tp:taxon-name></italic><bold>B</bold><italic><tp:taxon-name><tp:taxon-name-part taxon-name-part-type="genus" reg="Lepanthes">Lepanthes</tp:taxon-name-part><tp:taxon-name-part taxon-name-part-type="species" reg="pachychila">pachychila</tp:taxon-name-part></tp:taxon-name></italic><bold>C</bold><italic><tp:taxon-name><tp:taxon-name-part taxon-name-part-type="genus" reg="Lepanthes">Lepanthes</tp:taxon-name-part><tp:taxon-name-part taxon-name-part-type="species" reg="chrysina">chrysina</tp:taxon-name-part></tp:taxon-name></italic><bold>D</bold><italic><tp:taxon-name><tp:taxon-name-part taxon-name-part-type="genus" reg="Lepanthes">Lepanthes</tp:taxon-name-part><tp:taxon-name-part taxon-name-part-type="species" reg="ballatrix">ballatrix</tp:taxon-name-part></tp:taxon-name></italic>. Photographs by F. Tobar.</p></caption><graphic xmlns:xlink="http://www.w3.org/1999/xlink" xlink:href="phytokeys-180-111-g012.jpg" position="float" orientation="portrait" xlink:type="simple" id="oo_574528.jpg"><uri content-type="original_file" xlink:type="simple">https://binary.pensoft.net/fig/574528</uri></graphic></fig><fig id="F13" position="float" orientation="portrait"><object-id xmlns:xlink="http://www.w3.org/1999/xlink" content-type="doi" xlink:type="simple">10.3897/phytokeys.180.62671.figure13</object-id><object-id xmlns:xlink="http://www.w3.org/1999/xlink" content-type="arpha" xlink:type="simple">ABAAAF28-68E9-536C-8A20-5D655AF2E372</object-id><label>Figure 13.</label><caption><p>Natural habitat of <italic><tp:taxon-name><tp:taxon-name-part taxon-name-part-type="genus" reg="Lepanthes">Lepanthes</tp:taxon-name-part><tp:taxon-name-part taxon-name-part-type="species" reg="caranqui">caranqui</tp:taxon-name-part></tp:taxon-name></italic><bold>A</bold> Paramo of La Carboneria in east of Imbabura province <bold>B</bold> El Chalpar Area east of Pichincha province. Photographs by F. Tobar and M. Monteros.</p></caption><graphic xmlns:xlink="http://www.w3.org/1999/xlink" xlink:href="phytokeys-180-111-g013.jpg" position="float" orientation="portrait" xlink:type="simple" id="oo_574529.jpg"><uri content-type="original_file" xlink:type="simple">https://binary.pensoft.net/fig/574529</uri></graphic></fig></tp:treatment-sec><tp:treatment-sec><!--Section generated to contain objects referenced in tp:taxon-treatment.--><fig id="F4" position="float" orientation="portrait"><object-id xmlns:xlink="http://www.w3.org/1999/xlink" content-type="doi" xlink:type="simple">10.3897/phytokeys.180.62671.figure4</object-id><object-id xmlns:xlink="http://www.w3.org/1999/xlink" content-type="arpha" xlink:type="simple">3013A0FD-E7CF-506E-8238-02E8E45BE09D</object-id><label>Figure 4.</label><caption><p>Geographical distribution of the three new species of <italic><tp:taxon-name><tp:taxon-name-part taxon-name-part-type="genus" reg="Lepanthes">Lepanthes</tp:taxon-name-part><tp:taxon-name-part taxon-name-part-type="species" reg="microprsartima">microprsartima</tp:taxon-name-part></tp:taxon-name></italic> Tobar &amp; M.J.Gavil. (black hexagon, three collections), <italic><tp:taxon-name><tp:taxon-name-part taxon-name-part-type="genus" reg="Lepanthes">Lepanthes</tp:taxon-name-part><tp:taxon-name-part taxon-name-part-type="species" reg="caranqui">caranqui</tp:taxon-name-part></tp:taxon-name></italic> Tobar &amp; Monteros (black triangle, two collections) and <italic><tp:taxon-name><tp:taxon-name-part taxon-name-part-type="genus" reg="Lepanthes">Lepanthes</tp:taxon-name-part><tp:taxon-name-part taxon-name-part-type="species" reg="oro-lojaensis">oro-lojaensis</tp:taxon-name-part></tp:taxon-name></italic> Tobar &amp; M.F.Lopez (black pentagon, one collection).</p></caption><graphic xmlns:xlink="http://www.w3.org/1999/xlink" xlink:href="phytokeys-180-111-g004.jpg" position="float" orientation="portrait" xlink:type="simple" id="oo_574520.jpg"><uri content-type="original_file" xlink:type="simple">https://binary.pensoft.net/fig/574520</uri></graphic></fig></tp:treatment-sec><ref-list><ref id="B16"><mixed-citation xmlns:xlink="http://www.w3.org/1999/xlink" xlink:type="simple"><institution xlink:type="simple">Ministerio del Ambiente del Ecuador</institution> (<year>2013</year>) Sistema de Clasificación de los Ecosistemas del Ecuador Continental. Subsecretaría de Patrimonio Natural, 300 pp. <ext-link xlink:type="simple" ext-link-type="uri" xlink:href="https://www.ambiente.gob.ec/wp-content/uploads/downloads/2012/09/LEYENDA-ECOSISTEMAS_ECUADOR_2.pdf">https://www.ambiente.gob.ec/wp-content/uploads/downloads/2012/09/LEYENDA-ECOSISTEMAS_ECUADOR_2.pdf</ext-link> [accessesd 15.10. 2020]</mixed-citation></ref><ref id="B8"><mixed-citation xmlns:xlink="http://www.w3.org/1999/xlink" xlink:type="simple"><institution xlink:type="simple">IUCN</institution> (<year>2012</year>) IUCN red list categories and criteria: Version 3.1. Second edition. IUCN, Gland, Switzerland and Cambridge. <ext-link xlink:type="simple" ext-link-type="uri" xlink:href="https://portals.iucn.org/library/node/10315">https://portals.iucn.org/library/node/10315</ext-link> [accessesd 04.28.2021]</mixed-citation></ref></ref-list></tp:taxon-treatment>
